# Supplementary material for: Cheater suppression and stochastic clearance through quorum sensing
Source: PLoS Comput Biol. 2022 Jul 28;18(7):e1010292. doi: 10.1371/journal.pcbi.1010292 (PMC9333318; doi:10.1371/journal.pcbi.1010292)
Supplement: S1 Table — (XLSX) [file pcbi.1010292.s017.xlsx]

## Sheet: Sheet1
Parameter (Unit)	Figure 1	Figure 2	Figure 3	Figure 4	Figure 5
λ0 (1/time)	Variable	0	0.2	Variable	0.2
μ0 (1/time)	0.015	0.015	0.015	0.015	0.015
g (1/time)	1	1	1	1	1
a (1/time)	0	0	0	0	0
c (1/time)	Variable	0.1	0.15	Variable	0.15
Kg (unitless)	20	20	20	Variable	20
hg (unitless)	2	2	2	Variable	2
Ka (unitless)	15	15	15	Variable	15
ha (unitless)	4	4	4	Variable	4
