# Supplementary material for: Cheater suppression and stochastic clearance through quorum sensing
Source: PLoS Comput Biol. 2022 Jul 28;18(7):e1010292. doi: 10.1371/journal.pcbi.1010292 (PMC9333318; doi:10.1371/journal.pcbi.1010292)
Supplement: S2 Table — (XLSX) [file pcbi.1010292.s018.xlsx]

## Sheet: Sheet1
Parameter (Unit)	S1 Fig	S2 Fig	S3 Fig	S4 Fig	S5 Fig	S6 Fig	S7 Fig	S8 Fig	S9 Fig	S10 Fig	S11 Fig	S12 Fig	S13 Fig	S14 Fig	S15 Fig	S16 Fig
λ0 (1/time)	0	0	0	0.2	0.2	0.2	0	0.2	Variable	Variable	0.2	Variable	Variable	Variable	Variable	Variable
μ0 (1/time)	0.015	0.015	0.0075	0.015	0.015	0.0075	0.015	0.015	0.015	0.015	0.015	0.015	0.015	0.015	0.015	0.015
g (1/time)	1	1	1	1	1	1	1	1	1	1	1	1	1	1	1	1
a (1/time)	0	0	0	0	0	0	Variable	Variable	0	0	0	0	0	0	0	0
c (1/time)	0.1	0.1	0.1	0.15	0.15	0.15	0.1	0.15	Variable	0.2	Variable	Variable	Variable	Variable	Variable	Variable
Kg (unitless)	20	20	40	20	20	40	20	20	20	20	20	20	20	20	20	Variable
hg (unitless)	2	2	2	2	2	2	2	2	2	2	2	2	2	2	2	Variable
Ka (unitless)	15	15	30	15	15	30	15	15	15	15	15	15	15	Variable	Variable	Variable
ha (unitless)	4	4	4	4	4	4	4	4	4	4	4	4	4	4	4	Variable
